# Supplementary material for: Study on the Pasting Properties of Indica and Japonica Waxy Rice
Source: Foods. 2022 Apr 14;11(8):1132. doi: 10.3390/foods11081132 (PMC9031608; doi:10.3390/foods11081132)
Supplement: Supplementary file 1 [file foods-11-01132-s001.zip]

Archive with 1 entries (1 files):
- foods-1650675-supplementary.pdf
